# Supplementary material for: Liquid alloy-driven ambient upcycling of fluoropolymer waste
Source: Natl Sci Rev. 2026 Jun 12;13(14):nwag359. doi: 10.1093/nsr/nwag359 (PMC13397524; doi:10.1093/nsr/nwag359)
Supplement: nwag359_Supplemental_Files [file nwag359_supplemental_files.zip]

Archive with 2 entries (2 files):
- Supplementary data.pdf
- Supplementary Video_The CEC-SPR reaction.mp4
